# Supplementary material for: A Multi-Matrix Metabolomic Approach in Ringed Seals and Beluga Whales to Evaluate Contaminant and Climate-Related Stressors
Source: Metabolites. 2022 Aug 30;12(9):813. doi: 10.3390/metabo12090813 (PMC9502077; doi:10.3390/metabo12090813)
Supplement: Supplementary file 1 [file metabolites-12-00813-s001.zip]

Archive with 1 entries (1 files):
- metabolites-1729985-supplementary.pdf
